# Supplementary material for: Impact of the Applied Electrode System on Properties of Electrodeposited Calcium Phosphate Coatings
Source: Materials (Basel). 2025 Jan 24;18(3):539. doi: 10.3390/ma18030539 (PMC11818842; doi:10.3390/ma18030539)
Supplement: Supplementary file 1 [file materials-18-00539-s001.zip]

Archive with 1 entries (1 files):
- materials-3367843-supplementary.pdf
